# Supplementary material for: Edge Effects and Pitfall Trap Design Influence Spider Diversity and Assemblages in Canola Agroecosystems on the Canadian Prairies
Source: Ecol Evol. 2025 Sep 23;15(9):e72205. doi: 10.1002/ece3.72205 (PMC12457220; doi:10.1002/ece3.72205)
Supplement: Supplementary file 2 — Tables S1–S6: ece372205‐sup‐0002‐TablesS1‐S6.xlsx. [file ECE3-15-e72205-s002.xlsx]

## Sheet: Supp. Table 1
Supplemental Table 1. Pitfall trap characteristics tested to determine the impact on spider diversity and retention in 2023.
Trap size	Preservative substrate	Substrate volume	Area treated with PTFE (cm2)
Small	Propylene glycol	150 mL	0
			94
	Glass beads	65 g	0
			94
Medium	Propylene glycol	175 mL	0
			72
	Glass beads	175 g	0
			72
Large	Propylene glycol	590 mL	0
			233
	Glass beads	225 g	0
			233
Note: small traps: 8.5 cm diameter, 12.4 cm depth; medium traps: 11.5 cm diameter, 7.6 cm depth; large traps: 14.5 cm diameter, 16.5 cm depth. Glass beads (6 mm) were used in the 24-hour studies only. PTFE: Polytetrafluoroethylene

## Sheet: Supp. Table 2
Supplementary Table 2. Species abundance (adults only) in the edge and interior habitats during 2021-2022. Edge refers to the samples from the transect 0.5m into field interior refers to the samples from the transect 100 m into the field.
			2021		2022
Family	Species	Authors	Edge	Interior	Edge	Interior
Agelenidae	Agelenopsis actuosa	(Gertsch & Ivie, 1936)	1	-	-	-
Agelenidae	Agelenopsis utahana	(Chamberlin & Ivie, 1933)	2	-	-	-
Agelenidae total			3	-	-	-
Amaurobidae	Cybaeopsis euopla	(Bishop & Crosby, 1935)	-	1	-	-
Amaurobidae total			-	1	-	-
Clubionidae	Clubiona bryantae	Gertsch, 1941	1	-	-	-
Clubionidae	Clubiona gertschi	Edwards, 1958	1	1	-	-
Clubionidae	Clubiona johnsoni	Gertsch, 1941	-	-	2	-
Clubionidae total			2	1	2	-
Gnaphosidae	Gnaphosa parvula	Banks, 1896	3	-	2	-
Gnaphosidae	Micaria pulicaria	(Sundevall, 1831)	6	1	24	2
Gnaphosidae	Micaria rossica	Thorell, 1875	9	1	5	-
Gnaphosidae	Zelotes fratris	Chamberlin, 1920	3	1	-	-
Gnaphosidae total			21	3	31	2
Hanhniidae	Neoantistea magna	(Keyserling, 1887)	4	1	5	-
Hanhniidae total			4	1	5	-
Linyphiidae	Agyneta fabra	(Keyserling, 1886)	3	12	-	-
Linyphiidae	Agyneta perspicua	Dupérré, 2013	-	5	-	-
Linyphiidae	Agyneta simplex	(Emerton, 1926)	2	7	-	-
Linyphiidae	Allomenga dentisetis	(Grube, 1861)	2	1	1	1
Linyphiidae	Bathyphantes pallidus	(Banks, 1892)	2	1	2	3
Linyphiidae	Centromerus sylvaticus	(Blackwall, 1841)	-	-	5	-
Linyphiidae	Ceratinops inflatus	(Emerton, 1923)	-	1	-	-
Linyphiidae	Diplostyla concolor	(Wider, 1834)	5	8	1	1
Linyphiidae	Erigone aletris	Crosby & Bishop, 1928	15	32	2	5
Linyphiidae	Erigone alsaida	Crosby & Bishop, 1928	0	1	3	2
Linyphiidae	Erigone blaesa	Crosby & Bishop, 1928	3	16	4	2
Linyphiidae	Erigone dentigera	O. Pickard-Cambridge, 1874	0	3	-	-
Linyphiidae	Grammonota gentilis	Dondale, 1959	2	15	-	-
Linyphiidae	Islandiana princeps	Brændegaard, 1932	1	4	-	-
Linyphiidae	Linyphiidae Sp1*		1	-	-	-
Linyphiidae	Linyphiidae Sp2*		-	-	1	-
Linyphiidae	Linyphiidae Sp3*		-	1	-	-
Linyphiidae	Linyphiidae Sp4*		1	-	-	-
Linyphiidae	Linyphiidae Sp5*		2	-	-	-
Linyphiidae	Mermessus trilobatus	(Emerton, 1882)	1	4	-	-
Linyphiidae	Microlinyphia mandibulata	(Emerton, 1882)	4	-	-	2
Linyphiidae	Microneta viaria	(Blackwall, 1841)	-	2	-	-
Linyphiidae	Oreonetides rectangulatus	(Emerton, 1913)	-	2	2	-
Linyphiidae total			44	115	21	16
Liocranidae	Agroeca limnicunae	(McCook, 1884)	1	-	-	-
Liocranidae total			1	-	-	-
Lycosidae	Alopecosa aculeata	(Clerck, 1757)	1	-	2	1
Lycosidae	Alopecosa kochi	(Keyserling, 1877)	-	-	1	-
Lycosidae	Arctosa rubicunda	(Keyserling, 1877)	1	-	-	-
Lycosidae	Pardosa distincta	(Blackwall, 1846)	92	7	39	10
Lycosidae	Pardosa fuscula	(Thorell, 1875)	19	4	9	14
Lycosidae	Pardosa groenlandica	(Thorell, 1872)	13	2	11	37
Lycosidae	Pardosa mackenziana	(Keyserling, 1877)	-	-	-	1
Lycosidae	Pardosa modica	(Blackwall, 1846)	26	4	13	1
Lycosidae	Pardosa moesta	Banks, 1892	37	11	26	3
Lycosidae	Pardosa mulaiki	Gertsch, 1934	10	3	4	3
Lycosidae	Pardosa ontariensis	Gertsch, 1933	14	1	23	3
Lycosidae	Pardosa tesqourum	(Odenwall, 1901)	28	19	22	12
Lycosidae	Pardosa uintana	Gertsch, 1933	-	-	11	-
Lycosidae	Pardosa xerampelina	(Keyserling, 1877)	2	-	-	1
Lycosidae	Pirata piraticus	(Clerck, 1757)	1	1	-	-
Lycosidae	Trochosa terricola	Thorell, 1856	14	5	20	3
Lycosidae total			255	57	181	89
Philodromidae	Philodromus rufus quartus	Dondale & Redner, 1968	-	-	-	1
Philodromidae	Thanatus formicinus	(Clerck, 1757)	-	-	2	-
Philodromidae	Thanatus rubicellus	Mello-Leitão, 1929	-	-	3	-
Philodromidae	Thanatus striatus	C. L. Koch, 1845	1	-	-	-
Philodromidae	Tibellus asiaticus	Kulczyński, 1908	3	-	2	-
Philodromidae	Tibellus maritimus	(Menge, 1875)	1	-	-	-
Philodromidae total			5	-	7	1
Phrurolithidae	Scotinella pugnata	(Emerton, 1890)	1	1	2	-
Phrurolithidae total			1	1	2	-
Tetragnathidae	Pachygnatha dorothea	McCook, 1894	2	1	-	-
Tetragnathidae	Tetragnatha laboriosa	Hentz, 1850	-	2	-	-
Tetragnathidae total			2	3	-	-
Theriididae	Steatoda borealis	(Hentz, 1850)	-	-	-	1
Theriididae	Enoplognatha caricis	(Fickert, 1876)	-	-	-	1
Theriididae	Enoplognatha marmorata	(Hentz, 1850)	-	5	3	14
Theriididae	Neottiura bimaculata	(Linnaeus, 1767)	1	-	-	-
Theriididae	Thymoites minnesota	Levi, 1964	-	-	1	-
Theriididae total			1	5	4	16
Thomisidae	Ozyptila gertschi	Kurata, 1944	-	1	-	-
Thomisidae	Ozyptila sincera canadensis	Dondale & Redner, 1975	-	-	1	-
Thomisidae	Xysticus canadensis	Gertsch, 1934	-	-	2	1
Thomisidae	Xysticus discursans	Keyserling, 1880	7	1	4	-
Thomisidae	Xysticus emertoni	Keyserling, 1880	2	17	4	-
Thomisidae	Xysticus ferox	(Hentz, 1847)	8	4	7	2
Thomisidae	Xysticus luctuosus	(Blackwall, 1836)	-	-	1	-
Thomisidae	Xysticus punctatus	Keyserling, 1880	-	-	-	1
Thomisidae total			17	23	19	4
Titanoecidae	Titanoeca nigrella	(Chamberlin, 1919)	2	-	-	-
Titanoecidae total			2	-	-	-
Grand total			358	210	272	128
* Specimens could be clearly placed in the Family Linyphiidae, and were clearly not the same species, but could not be placed further.

## Sheet: Supp. Table 3
Supplementary Table 3. Species (adults only) abundance by location, trap size, and treatment 24 hour data for 2023. PTFE = Polytetrafluoroethylene, dry = glass beads, wet = propylene glycol
			Grass Edge												Tree Edge
			Large				Medium				Small				Large				Medium				Small
Family	Species name	Author/Date	Dry, no PTFE	Dry, PTFE	Wet, no PTFE	Wet, PTFE	Dry, no PTFE	Dry, PTFE	Wet, no PTFE	Wet, PTFE	Dry, no PTFE	Dry, PTFE	Wet, PTFE	Wet, PTFE	Dry, no PTFE	Dry, PTFE	Wet, no PTFE	Wet, PTFE	Dry, no PTFE	Dry, PTFE	Wet, no PTFE	Wet, PTFE	Dry, no PTFE	Dry, PTFE	Wet, no PTFE	Wet, PTFE
Agelenidae	Agelenopsis utahana	(Chamberlin & Ivie, 1933)	-	-	-	-	-	-	-	-	-	-	-	-	-	1	-	-	-	-	1	-	-	-	-	2
Agelenidae total			-	-	-	-	-	-	-	-	-	-	-	-	-	1	-	-	-	-	1	-	-	-	-	2
Amaurobidae	Amaurobius borealis	Emerton, 1909	-	-	-	-	-	-	-	-	-	-	-	-	-	1	-	-	-	-	-	-	-	-	-	-
Amaurobidae total			-	-	-	-	-	-	-	-	-	-	-	-	-	1	-	-	-	-	-	-	-	-	-	-
Clubionidae	Clubiona abbotii	L. Koch, 1866	-	-	1	-	-	-	-	-	-	-	-	1	-	-	-	2	-	-	-	-	-	-	-	-
Clubionidae	Clubiona gertschi	Edwards, 1958	1	-	-	-	-	-	-	-	-	-	-	-	-	-	-	-	-	-	-	-	-	-	-	-
Clubionidae	Clubiona kastoni	Gertsch, 1941	-	-	-	-	-	-	-	-	-	-	-	-	-	-	-	-	-	-	-	-	-	-	1	-
Clubionidae	Clubiona riparia	L. Koch, 1866	-	-	-	-	-	-	-	-	-	-	-	-	-	-	-	1	-	-	-	-	-	-	-	-
Clubionidae total			1	-	1	-	-	-	-	-	-	-	-	1	-	-	-	3	-	-	-	-	-	-	1	-
Corinnidae	Castianeira alteranda	Gertsch, 1942	-	-	1	-	-	-	-	-	-	-	-	-	-	-	-	-	-	-	-	-	-	-	-	-
Corinnidae total			-	-	1	-	-	-	-	-	-	-	-	-	-	-	-	-	-	-	-	-	-	-	-	-
Gnaphosidae	Micaria pullicaria	(Sundevall, 1831)	-	2	-	-	-	1	-	-	-	2	1	-	-	1	-	-	1	-	-	-	-	-	-	-
Gnaphosidae	Micaria rossica	Thorell, 1875	-	-	-	1	-	-	1	-	-	1	-	-	-	-	-	-	-	-	-	-	-	-	-	-
Gnaphosidae	Zelotes fratris	Chamberlin, 1920	1	1	2	1	1	-	3	1	1	-	2	1	-	2	6	4	-	-	-	5	1	-	-	2
Gnaphosidae	Zelotes puritanus	Chamberlin, 1922	-	-	-	-	-	-	-	-	-	-	-	-	-	-	-	1	-	-	-	-	-	-	-	-
Gnaphosidae total			1	3	2	2	1	1	4	1	1	3	3	1	-	3	6	5	1	-	-	5	1	-	-	2
Hanhniidae	Neoantistea magna	(Keyserling, 1887)	-	-	-	-	-	-	-	-	-	-	-	1	-	-	-	-	-	-	-	-	-	-	-	-
Hanhniidae total			-	-	-	-	-	-	-	-	-	-	-	1	-	-	-	-	-	-	-	-	-	-	-	-
Linyphiidae	Agyneta fabra	(Keyserling, 1886)	1	-	-	-	-	1	-	-	-	1	-	-	-	-	-	-	-	-	1	1	-	-	-	-
Linyphiidae	Agyneta simplex	(Emerton, 1926)	-	-	1	-	4	6	-	1	1	3	1	2	-	-	-	-	-	1	-	-	-	-	-	-
Linyphiidae	Allomenga dentisetis	(Grube, 1861)	-	-	-	-	-	-	-	-	-	-	-	-	2	1	-	-	-	-	2	-	-	-	1	-
Linyphiidae	Bathyphantes eumenis	(L. Koch, 1879)	-	-	-	-	-	-	-	-	-	-	-	-	-	-	-	-	1	-	-	-	-	-	-	-
Linyphiidae	Bathyphantes pallidus	(Banks, 1892)	-	-	-	-	-	-	-	-	-	-	-	-	-	1	-	-	-	-	1	-	-	-	-	-
Linyphiidae	Ceratinella buna	Chamberlin, 1949	-	-	-	-	-	-	-	-	-	-	-	-	2	-	-	-	-	-	-	-	-	-	-	-
Linyphiidae	Diplocentria bidentata	(Emerton, 1882)	-	1	-	-	-	-	-	-	-	-	-	-	-	1	1	-	-	1	-	1	-	-	-	-
Linyphiidae	Diplocephalus subrostratus	(O. Pickard-Cambridge, 1873)	-	-	-	-	-	-	-	-	-	-	-	-	1	2	-	-	2	-	-	-	-	-	-	-
Linyphiidae	Diplostyla concolour	(Wider, 1834)	-	1	-	-	-	2	-	-	-	1	-	-	2	-	1	4	2	3	4	4	-	1	2	5
Linyphiidae	Erigone aletris	Crosby & Bishop, 1928	1	2	-	1	-	2	1	2	-	3	-	1	-	-	-	-	-	-	-	-	-	-	-	-
Linyphiidae	Erigone blaesa	Crosby & Bishop, 1928	-	-	-	1	-	-	1	-	-	-	-	-	-	-	-	-	-	-	-	-	-	-	-	-
Linyphiidae	Grammonota gentilis	Dondale, 1959	5	3	3	10	-	2	-	2	-	2	4	4	-	-	-	-	-	-	-	-	-	-	1	-
Linyphiidae	Grammonota gigas	(Banks, 1896)	-	-	-	-	-	-	-	-	-	-	-	-	-	1	-	-	-	-	-	-	-	-	-	-
Linyphiidae	Islandiana princeps	Brændegaard, 1932	-	-	-	-	-	-	-	2	-	-	-	-	-	-	-	-	-	-	-	-	-	-	-	-
Linyphiidae	Lepthyphantes turbatrix	(O. Pickard-Cambridge, 1877)	-	-	-	-	-	-	-	-	-	-	-	-	1	-	-	-	-	-	-	-	-	-	1	1
Linyphiidae	Linyphiidae sp5*		-	-	-	1	-	-	-	-	-	-	-	-	-	-	-	-	-	-	-	-	-	-	-	-
Linyphiidae	Maso sundevalli	(Westring, 1851)	-	-	-	-	-	-	-	-	-	-	-	-	-	1	-	-	-	1	-	-	-	-	-	-
Linyphiidae	Mermessus triloblatus	(Emerton, 1882)	1	-	-	-	-	-	-	-	-	-	-	-	-	-	2	-	-	-	-	-	-	-	-	-
Linyphiidae	Microneta viaria	(Blackwall, 1841)	-	-	-	-	-	-	-	-	-	-	-	-	-	1	-	1	-	-	-	-	-	-	-	1
Linyphiidae	Pelecopsis mengei	(Simon, 1884)	-	-	-	-	-	-	-	-	-	-	-	-	-	-	-	-	-	-	-	-	-	1	-	-
Linyphiidae	Pelecopsis moesta	(Banks, 1892)	-	-	-	-	-	-	-	-	-	1	-	-	-	-	-	2	-	-	-	-	-	-	-	-
Linyphiidae	Pocadicnemis pumila	(Blackwall, 1841)	-	-	-	-	-	-	-	-	-	-	-	-	-	-	-	-	-	1	-	-	-	-	-	-
Linyphiidae	Styloctetor compar	(Westring, 1861)	-	-	-	-	-	-	-	-	-	-	-	-	-	1	-	-	-	1	-	-	-	-	-	-
Linyphiidae	Tunagyna debilis	(Banks, 1892)	1	-	1	2	-	-	-	-	1	2	-	-	-	-	-	-	-	-	-	-	-	-	-	-
Linyphiidae	Walckenaeria atrotibialis	(O. Pickard-Cambridge, 1878)	-	-	-	-	-	-	-	-	-	-	-	-	-	-	-	1	-	-	-	-	-	-	-	-
Linyphiidae	Walckenaeria exigua	Millidge, 1983	-	-	-	-	-	-	-	-	-	-	-	-	-	-	-	-	1	-	-	-	-	-	-	-
Linyphiidae	Linyphiidae sp3*		-	1	-	-	-	-	-	-	-	-	-	-	-	-	-	-	-	-	-	-	-	-	-	-
Linyphiidae total			9	8	5	15	4	13	2	7	2	13	5	7	8	9	4	8	6	8	8	6	-	2	5	7
Liocranidae	Agroeca limnicunae	(McCook, 1884)	-	-	-	-	-	-	-	-	-	-	-	-	-	-	1	-	-	-	-	-	-	-	-	-
Liocranidae total			-	-	-	-	-	-	-	-	-	-	-	-	-	-	1	-	-	-	-	-	-	-	-	-
Lycosidae	Alopecosa aculeata	(Clerck, 1757)	-	-	1	-	-	-	-	-	-	-	-	-	-	-	-	-	1	-	-	-	-	-	1	-
Lycosidae	Hogna frondicola	(Emerton, 1885)	-	-	-	-	-	-	-	-	-	-	-	1	-	-	-	-	-	-	-	-	-	-	-	-
Lycosidae	Pardosa distincta	(Blackwall, 1846)	66	90	25	60	8	22	19	22	21	19	23	26	-	-	4	-	-	-	-	-	1	-	-	-
Lycosidae	Pardosa fuscula	(Thorell, 1875)	1	1	-	3	-	1	1	1	-	1	1	-	-	-	-	-	-	-	-	-	-	-	-	-
Lycosidae	Pardosa groenlandica	(Thorell, 1872)	-	1	1	-	2	-	2	-	-	-	-	-	-	-	-	-	-	-	-	-	-	-	-	-
Lycosidae	Pardosa mackenziana	(Keyserling, 1877)	-	-	-	-	-	-	-	-	-	-	-	-	-	1	-	-	-	2	-	-	-	-	-	-
Lycosidae	Pardosa modica	(Blackwall, 1846)	-	1	-	1	-	-	-	-	-	2	-	1	-	-	-	-	-	-	-	-	-	-	-	-
Lycosidae	Pardosa moesta	Banks, 1892	10	6	2	6	3	1	3	-	1	2	3	6	1	1	4	8	2	1	1	2	1	2	3	1
Lycosidae	Pardosa mulaiki	Gertsch, 1934	-	-	1	-	-	1	-	-	1	-	-	1	-	-	-	-	-	-	-	-	-	-	-	-
Lycosidae	Pardosa ontariensis	Gertsch, 1933	-	-	-	-	-	-	-	-	1	-	-	-	-	-	-	-	-	-	-	-	-	-	-	-
Lycosidae	Pardosa tesqourum	(Odenwall, 1901)	1	1	2	8	3	3	9	-	2	-	2	1	-	-	-	-	-	-	1	1	-	-	-	-
Lycosidae	Trochosa terricola	Thorell, 1856	5	1	3	3	2	-	1	-	1	-	-	1	6	2	5	1	2	1	-	1	4	1	2	5
Lycosidae total			83	101	35	81	18	28	35	23	27	24	29	37	7	4	13	9	5	4	2	4	6	3	6	6
Phrurolithidae	Scotinella pugnata	(Emerton, 1890)	-	-	-	-	-	-	-	-	-	-	-	-	-	-	1	-	-	-	-	-	-	-	-	-
Phrurolithidae total			-	-	-	-	-	-	-	-	-	-	-	-	-	-	1	-	-	-	-	-	-	-	-	-
Theriididae	Enoplognatha marmorata	(Hentz, 1850)	-	-	-	-	-	-	1	-	-	-	-	-	-	-	-	-	-	-	-	-	-	-	-	-
Theriididae	Robertus fuscus	(Emerton, 1894)	-	-	-	-	-	-	-	-	-	-	-	-	-	-	-	1	-	-	-	-	-	-	-	-
Theriididae	Robertus riparius	(Keyserling, 1886)	-	-	-	-	-	-	-	-	-	-	-	-	-	1	-	1	-	-	-	-	1	-	-	-
Theriididae	Theridion petraeum	L. Koch, 1872	-	-	-	1	-	-	-	-	-	-	-	2	-	-	-	-	-	-	-	-	-	-	-	-
Theriididae total			-	-	-	1	-	-	1	-	-	-	-	2	-	1	-	2	-	-	-	-	1	-	-	-
Thomisidae	Ozyptila sincera canadensis	Dondale & Redner, 1975	-	1	-	-	-	-	-	-	-	-	-	-	1	1	-	1	3	1	1	1	-	2	-	-
Thomisidae	Xysticus discursans	Keyserling, 1880	-	1	-	-	-	-	-	-	-	-	-	-	-	-	-	-	-	-	-	-	-	-	-	-
Thomisidae	Xysticus emertoni	Keyserling, 1880	-	-	-	-	-	-	-	-	-	-	-	-	-	-	-	1	-	-	2	-	-	-	1	1
Thomisidae	Xysticus ferox	(Hentz, 1847)	1	2	-	1	-	2	2	3	-	-	-	1	-	-	1	-	-	-	-	-	-	1	1	-
Thomisidae total			1	4	-	1	-	2	2	3	-	-	-	1	1	1	1	2	3	1	3	1	-	3	2	1
Gradnt total			95	116	44	100	23	44	44	34	30	40	37	50	16	20	26	29	15	13	14	16	8	8	14	18
* Specimens could be clearly placed in the Family Linyphiidae, and were clearly not the same species, but could not be placed further.

## Sheet: Supp. Table 4
Supplementary Table 4. Species (adults only) abundance by location, trap size, and treatment 7-day data for 2023. PTFE = Polytetrafluoroethylene, dry = glass beads, wet = propylene glycol
			Grass Edge						Tree Edge
			Large		Medium		Small		Large		Medium		Small
Family	Species	Author/Date	Wet, no PTFE	Wet, PTFE	Wet, no PTFE	Wet, PTFE	Wet, no PTFE	Wet, PTFE	Wet, no PTFE	Wet, PTFE	Wet, no PTFE	Wet, PTFE	Wet, no PTFE	Wet, PTFE
Agelenidae	Agelenopsis potteri	(Blackwall, 1846)	2	-	-	-	-	-	-	-	-	-	-	-
Agelenidae	Agelenopsis utahana	(Chamberlin & Ivie, 1933)	-	-	-	-	-	-	7	2	-	4	2	-
Agelenidae total			2	-	-	-	-	-	7	2	-	4	2	-
Amaurobidae	Amaurobius borealis	Emerton, 1909	-	-	-	-	-	-	1	3	1	-	2	1
Amaurobidae total			-	-	-	-	-	-	1	3	1	-	2	1
Clubionidae	Clubiona abbotii	L. Koch, 1866	1	3	-	-	-	-	-	-	-	-	-	-
Clubionidae	Clubiona canadensis	Emerton, 1890	-	-	-	-	-	-	1	-	-	-	-	-
Clubionidae	Clubiona kastoni	Gertsch, 1941	-	-	-	-	-	-	1	3	-	-	-	2
Clubionidae	Clubiona kulczynskii	Lessert, 1905	-	-	-	-	-	-	-	1	-	-	-	-
Clubionidae total			1	3	-	-	-	-	2	4	-	-	-	2
Dictynidae	Dictyna minuta	Emerton, 1888	-	-	-	-	-	-	-	-	-	-	1	-
Dictynidae total			-	-	-	-	-	-	-	-	-	-	1	-
Gnaphosidae	Haplodrassus eunis	Chamberlin, 1922	-	-	-	-	-	-	-	-	2	-	2	1
Gnaphosidae	Micaria pullicaria	(Sundevall, 1831)	-	6	2	1	4	-	8	5	1	4	3	2
Gnaphosidae	Micaria rossica	Thorell, 1875	1	7	2	-	4	-	2	3	-	1	-	2
Gnaphosidae	Zelotes fratris	Chamberlin, 1920	3	2	-	2	2	3	17	12	5	11	6	6
Gnaphosidae	Zelotes puritanus	Chamberlin, 1922	-	-	-	-	-	-	1	1	-	-	1	1
Gnaphosidae total			4	15	4	3	10	3	28	21	8	16	12	12
Hanhniidae	Neoantistea magna	(Keyserling, 1887)	-	-	-	1	-	-	1	-	-	-	-	-
Hanhniidae total			-	-	-	1	-	-	1	-	-	-	-	-
Linyphiidae	Agyneta fabra	(Keyserling, 1886)	2	-	-	1	-	-	-	3	1	-	1	-
Linyphiidae	Agyneta simplex	(Emerton, 1926)	6	1	-	-	4	1	-	2	-	-	1	2
Linyphiidae	Allomenga dentisetis	(Grube, 1861)	-	-	-	-	-	-	-	1	-	1	1	1
Linyphiidae	Bathyphantes pallidus	(Banks, 1892)	-	-	-	-	-	-	1	1	2	2	1	1
Linyphiidae	Diplocentria bidentata	(Emerton, 1882)	-	-	-	-	-	-	-	-	1	-	1	-
Linyphiidae	Diplocephalus subrostratus	(O. Pickard-Cambridge, 1873)	-	-	-	-	-	-	-	1	-	2	-	-
Linyphiidae	Diplostyla concolour	(Wider, 1834)	-	1	1	3	1	-	4	3	7	7	2	7
Linyphiidae	Erigone aletris	Crosby & Bishop, 1928	2	1	-	4	3	4	-	1	2	-	-	1
Linyphiidae	Erigone blaesa	Crosby & Bishop, 1928	-	-	-	-	1	-	-	-	-	-	-	-
Linyphiidae	Grammonota gentilis	Dondale, 1959	10	8	1	1	2	2	-	-	-	-	-	-
Linyphiidae	Hypselistes florens	(O. Pickard-Cambridge, 1875)	-	-	-	-	-	-	-	1	-	-	-	-
Linyphiidae	Islandiana princeps	Brændegaard, 1932	-	-	-	1	-	-	-	-	-	-	-	-
Linyphiidae	Lepthyphantes alpinus	(Emerton, 1882)	-	-	-	-	-	-	-	1	-	-	-	-
Linyphiidae	Lepthyphantes turbatrix	(O. Pickard-Cambridge, 1877)	-	-	-	-	-	-	1	1	-	-	-	-
Linyphiidae	Linyphiidae sp4*		-	-	-	-	-	-	1	-	-	-	-	-
Linyphiidae	Mermessus triloblatus	(Emerton, 1882)	-	-	-	-	-	-	-	1	-	-	-	-
Linyphiidae	Microlinyphia mandibulata	(Emerton, 1882)	-	-	-	-	-	-	-	-	2	-	-	-
Linyphiidae	Microneta viaria	(Blackwall, 1841)	1	-	-	-	-	-	2	-	1	4	2	1
Linyphiidae	Neriene clathrata	(Sundevall, 1830)	-	-	-	-	-	-	3	3	1	3	-	3
Linyphiidae	Styloctetor compar	(Westring, 1861)	-	-	-	-	-	-	-	-	-	-	-	1
Linyphiidae	Tunagyna debilis	(Banks, 1892)	1	-	-	-	-	2	-	-	-	-	-	-
Linyphiidae	Walckenaeria exigua	Millidge, 1983	-	-	-	-	-	-	-	-	2	1	1	1
Linyphiidae	Walckenaeria sp1*		-	-	-	-	-	-	-	-	-	1	-	-
Linyphiidae	Linyphiidae sp2*		-	-	-	-	1	-	-	-	-	-	-	-
Linyphiidae total			22	11	2	10	12	9	12	19	19	21	10	18
Liocranidae	Agroeca limnicunae	(McCook, 1884)	-	-	-	-	-	-	2	2	2	-	1	1
Liocranidae	Agroeca pratensis	Emerton, 1890	-	-	-	-	-	-	-	1	-	-	-	-
Liocranidae total			-	-	-	-	-	-	2	3	2	-	1	1
Lycosidae	Alopecosa aculeata	(Clerck, 1757)	2	2	4	2	7	-	11	10	7	3	10	7
Lycosidae	Hogna frondicola	(Emerton, 1885)	-	1	1	-	-	-	-	-	-	-	-	-
Lycosidae	Pardosa distincta	(Blackwall, 1846)	40	89	9	30	23	28	1	2	-	-	-	1
Lycosidae	Pardosa fuscula	(Thorell, 1875)	2	5	2	5	3	3	-	1	1	2	9	-
Lycosidae	Pardosa groenlandica	(Thorell, 1872)	3	1	5	6	1	1	-	-	-	-	-	-
Lycosidae	Pardosa luteola	Emerton, 1894	-	-	-	-	-	-	-	-	-	-	-	1
Lycosidae	Pardosa mackenziana	(Keyserling, 1877)	-	-	-	1	-	-	3	-	3	1	2	7
Lycosidae	Pardosa modica	(Blackwall, 1846)	22	15	10	7	5	7	-	1	-	-	1	-
Lycosidae	Pardosa moesta	Banks, 1892	34	14	5	2	9	5	170	69	41	21	44	53
Lycosidae	Pardosa mulaiki	Gertsch, 1934	-	-	-	-	1	-	-	-	1	-	-	-
Lycosidae	Pardosa ontariensis	Gertsch, 1933	5	3	15	-	1	2	-	1	-	-	-	-
Lycosidae	Pardosa tesqourum	(Odenwall, 1901)	14	8	13	6	5	2	3	3	-	-	1	1
Lycosidae	Pardosa xerampelina	(Keyserling, 1877)	-	-	-	-	-	-	-	1	-	-	-	-
Lycosidae	Pirata piraticus	(Clerck, 1757)	-	-	-	-	-	-	-	-	-	-	1	-
Lycosidae	Trochosa terricola	Thorell, 1856	6	-	2	2	-	1	10	7	4	4	10	4
Lycosidae total			128	138	66	61	55	49	198	95	57	31	78	74
Philodromidae	Thanatus rubicellus	Mello-Leitão, 1929	7	5	1	1	4	-	-	2	-	2	-	1
Philodromidae total			7	5	1	1	4	-	-	2	-	2	-	1
Phrurolithidae	Scotinella pugnata	(Emerton, 1890)	-	1	2	-	-	-	-	3	-	-	-	-
Phrurolithidae total			-	1	2	-	-	-	-	3	-	-	-	-
Salticidae	Habronattus captiosus	(Gertsch, 1934)	-	1	-	-	-	-	-	-	-	-	-	-
Salticidae total			-	1	-	-	-	-	-	-	-	-	-	-
Tetragnathidae	Pachygnatha dorothea	McCook, 1894	-	-	-	2	-	-	-	-	2	-	-	-
Tetragnathidae total			-	-	-	2	-	-	-	-	2	-	-	-
Titanoecidae	Titanoeca nigrella	(Chamberlin, 1919)	-	-	-	-	-	-	1	8	1	3	-	-
Titanoecidae total			-	-	-	-	-	-	1	8	1	3	-	-
Theriididae	Neottiura bimaculata	(Linnaeus, 1767)	-	-	1	-	-	-	-	-	-	-	-	-
Theriididae	Robertus fuscus	(Emerton, 1894)	-	-	-	-	-	-	-	-	-	-	-	1
Theriididae total			-	-	1	-	-	-	-	-	-	-	-	1
Thomisidae	Misumena vatia	(Clerck, 1757)	-	-	-	-	-	-	2	-	-	-	-	-
Thomisidae	Ozyptila sincera canadensis	Dondale & Redner, 1975	-	-	-	-	1	-	12	8	9	4	2	5
Thomisidae	Xysticus canadensis	Gertsch, 1934	-	-	-	-	-	1	-	-	-	-	-	-
Thomisidae	Xysticus chippewa	Gertsch, 1934	-	-	-	-	-	1	-	-	-	-	-	-
Thomisidae	Xysticus discursans	Keyserling, 1880	-	1	2	2	2	1	-	-	-	-	-	-
Thomisidae	Xysticus ellipticus	Turnbull, Dondale & Redner, 1965	-	-	-	-	-	-	-	1	-	-	-	-
Thomisidae	Xysticus emertoni	Keyserling, 1880	1	3	1	-	1	-	10	12	7	1	3	8
Thomisidae	Xysticus ferox	(Hentz, 1847)	14	12	6	3	10	5	2	2	-	-	1	-
Thomisidae	Xysticus luctuosus	(Blackwall, 1836)	-	-	-	-	-	-	-	1	-	-	-	-
Thomisidae	Xysticus triguttatus	Keyserling, 1880	-	-	-	-	-	1	-	-	-	-	-	-
Thomisidae total			15	16	9	5	14	9	26	24	16	5	6	13
Grand total			179	190	85	83	95	70	278	184	106	82	112	123
* Specimens could be clearly placed in families, and were clearly not the same species, but could not be placed further.

## Sheet: Supp. Table 5
Supplemental Table 5. Significant indicator species for the field edge (2021-2022 study; no species were identified as indicators for the field interior). Indicator value is the square root of the product of specificity and fidelity (De Cáceres et al. 2010). Specificity scores how frequently a species occurs in edge habitats (specificity of 1 means species occurred only in this habitat). Fidelity…
Family	Species	Specificity	Fidelity	Indicator value	p-value
Gnaphosidae	Micaria rossica	0.9293	0.2727	0.5	0.01
	Micaria pulicaria	0.9093	0.4545	0.64	0.001
Lycosidae	Pardosa ontariensis	0.8968	0.3333	0.55	0.014
	Pardosa modica	0.8799	0.2727	0.49	0.037
	Pardosa distincta	0.8786	0.7273	0.8	0.001
	Pardosa moesta	0.8111	0.697	0.75	0.001
	Trochosa terricola	0.7851	0.6364	0.71	0.001

## Sheet: Supp. Table 6
Supplemental Table 6. Significant indicator species for seven-day collection in treed and grassy field edges (see Supp. Table 5 legend for details)
Habitat	Family	Species	Specificity	Fidelity	Indicator value	p-value
Tree	Agelenidae	Agelenopsis utahana	1	0.37	0.61	0.002
	Gnaphosidae	Zelotes fratris	0.83	0.63	0.72	0.004
	Linyphiidae	Diplostyla concolor	0.83	0.4	0.58	0.024
	Lycosidae	Alopecosa aculeata	0.74	0.57	0.65	0.015
		Pardosa mackenziana	0.94	0.3	0.53	0.011
		Pardosa moesta	0.85	0.93	0.89	0.001
		Trochosa terricola	0.78	0.57	0.67	0.008
	Thomisidae	Ozyptila canadensis	0.98	0.63	0.79	0.001
		Xysticus emertoni	0.87	0.6	0.72	0.001
	Titanoecidae	Titanoeca nigrella	1	0.17	0.41	0.044
Grass	Linyphiidae	Grammonota gentilis	1	0.27	0.52	0.002
	Lycosidae	Pardosa distincta	0.98	0.8	0.87	0.001
		Pardosa groenlandica	1	0.3	0.55	0.004
		Pardosa modica	0.97	0.43	0.65	0.001
		Pardosa ontariensis	0.96	0.4	0.62	0.002
		Pardosa tesqourum	0.86	0.43	0.61	0.022
	Thomisidae	Xysticus ferox	0.91	0.67	0.78	0.001
